# Supplementary material for: Sleep and Thermoregulation in Birds: Cold Exposure Reduces Brain Temperature but Has Little Influence on Sleep Time and Sleep Architecture in Jackdaws (Coloeus monedula)
Source: Biology (Basel). 2024 Mar 29;13(4):229. doi: 10.3390/biology13040229 (PMC11047831; doi:10.3390/biology13040229)
Supplement: Supplementary file 1 [file biology-13-00229-s001.zip]

Archive with 1 entries (1 files):
- biology-2874396-supplementary.pdf
